# Supplementary material for: NLRP7 Promotes Choriocarcinoma Growth and Progression through the Establishment of an Immunosuppressive Microenvironment
Source: Cancers (Basel). 2021 Jun 15;13(12):2999. doi: 10.3390/cancers13122999 (PMC8232770; doi:10.3390/cancers13122999)
Supplement: Supplementary file 1 [file cancers-13-02999-s001.zip]

Archive with 1 entries (1 files):
- cancers-1233085-supplementary.pdf
